# Supplementary material for: Anti-Trypanosoma cruzi Potential of New Pyrazole-Imidazoline Derivatives
Source: Molecules. 2025 Jul 23;30(15):3082. doi: 10.3390/molecules30153082 (PMC12348844; doi:10.3390/molecules30153082)
Supplement: Supplementary file 1 [file molecules-30-03082-s001.zip]

Archive with 1 entries (1 files):
- molecules-3750989-supplementary.pdf
